# Supplementary material for: Size-Based Sorting and In Situ Clonal Expansion of Single Cells Using Microfluidics
Source: Biosensors (Basel). 2022 Nov 30;12(12):1100. doi: 10.3390/bios12121100 (PMC9775143; doi:10.3390/bios12121100)
Supplement: Supplementary file 1 [file biosensors-12-01100-s001.zip]

Archive with 3 entries (3 files):
- biosensors-2048129-ESI-supplement for xml.pdf
- Video S1.mp4
- Video S2.mp4
